# Supplementary material for: The Effect of Revascularization on Lower Limb Circulation Parameters in Symptomatic Peripheral Arterial Disease
Source: J Clin Med. 2024 Jul 8;13(13):3991. doi: 10.3390/jcm13133991 (PMC11242648; doi:10.3390/jcm13133991)
Supplement: Supplementary file 1 [file jcm-13-03991-s001.zip]

Archive with 1 entries (1 files):
- jcm-3051708-supplementary.pdf
